# Supplementary material for: Enriching inventories of rare genera: five new species of Pteromalidae (Hymenoptera, Chalcidoidea) from Cyprus
Source: Zookeys. 2026 Jul 23;1286:1–16. doi: 10.3897/zookeys.1286.196157 (PMC13424833; doi:10.3897/zookeys.1286.196157)
Supplement: XML Treatment for Ablaxia makrisi [file zookeys.1286.196157-treatment1.xml]

<!DOCTYPE tp:taxon-treatment
  PUBLIC "-//TaxonX//DTD Taxonomic Treatment Publishing DTD v0 20100105//EN" "tax-treatment-NSO.dtd">
<tp:taxon-treatment xmlns:tp="http://www.plazi.org/taxpub"><tp:treatment-meta><kwd-group><label>Taxon classification</label><kwd>
              <named-content content-type="kingdom">Animalia</named-content>
            </kwd><kwd>
              <named-content content-type="order">Hymenoptera</named-content>
            </kwd><kwd>
              <named-content content-type="family">Pteromalidae</named-content>
            </kwd></kwd-group><mixed-citation publication-type="journal"><person-group><name><surname>Koutsoukos</surname><given-names>Evangelos</given-names></name><name><surname>Mitroiu</surname><given-names>Mircea-Dan</given-names></name></person-group><article-title>Enriching inventories of rare genera: five new species of <tp:taxon-name><tp:taxon-name-part taxon-name-part-type="family" reg="Pteromalidae">Pteromalidae</tp:taxon-name-part></tp:taxon-name> (<tp:taxon-name><tp:taxon-name-part taxon-name-part-type="order" reg="Hymenoptera">Hymenoptera</tp:taxon-name-part></tp:taxon-name>, <tp:taxon-name><tp:taxon-name-part taxon-name-part-type="superfamily" reg="Chalcidoidea">Chalcidoidea</tp:taxon-name-part></tp:taxon-name>) from Cyprus</article-title><source>Zookeys</source><day>23</day><month>07</month><year>2026</year><volume>1286</volume><fpage>1</fpage><lpage>16</lpage><pub-id pub-id-type="doi">10.3897/zookeys.1286.196157</pub-id></mixed-citation></tp:treatment-meta><tp:nomenclature><tp:taxon-name><object-id xmlns:xlink="http://www.w3.org/1999/xlink" content-type="arpha" xlink:type="simple">B7738B14-37D6-559F-8F66-B00FC41465BC</object-id>
                		<tp:taxon-name-part taxon-name-part-type="genus" reg="Ablaxia">Ablaxia</tp:taxon-name-part> <tp:taxon-name-part taxon-name-part-type="species" reg="makrisi">makrisi</tp:taxon-name-part>
                	
                		<object-id xmlns:xlink="http://www.w3.org/1999/xlink" content-type="zoobank" xlink:type="simple">https://zoobank.org/43263468-82A9-4D89-B508-86D3F74DF1A0</object-id>
                	</tp:taxon-name><tp:taxon-authority>Koutsoukos &amp; Mitroiu</tp:taxon-authority><tp:taxon-status xmlns:xlink="http://www.w3.org/1999/xlink" xlink:type="simple">sp. nov.</tp:taxon-status><xref ref-type="fig" rid="F1">Fig. 1</xref></tp:nomenclature><tp:treatment-sec sec-type="Material examined"><title>Material examined.</title><p>Holotype female: Cyprus • Paphos, Agios Nikolaos, Gefiri tou Tzelefou, <named-content xmlns:xlink="http://www.w3.org/1999/xlink" content-type="dwc:verbatimCoordinates" xlink:type="simple">34.8892, 32.7473</named-content>, 15.xi.2025, leg. Makris Christodoulos, “ZMUA000316739” (<abbrev xmlns:xlink="http://www.w3.org/1999/xlink" content-type="institution" xlink:title="Museum of Zoology at the National and Kapodistrian University of Athens" xlink:type="simple">ZMUA</abbrev>).</p><fig id="F1" position="float" orientation="portrait"><object-id xmlns:xlink="http://www.w3.org/1999/xlink" content-type="doi" xlink:type="simple">10.3897/zookeys.1286.196157.figure1</object-id><object-id xmlns:xlink="http://www.w3.org/1999/xlink" content-type="arpha" xlink:type="simple">760780EF-EF4C-5653-A735-B7FE877E2053</object-id><label>Figure 1.</label><caption><p><italic><tp:taxon-name><tp:taxon-name-part taxon-name-part-type="genus" reg="Ablaxia">Ablaxia</tp:taxon-name-part> <tp:taxon-name-part taxon-name-part-type="species" reg="makrisi">makrisi</tp:taxon-name-part></tp:taxon-name></italic> sp. nov. holotype ♀. <bold>A</bold>. Habitus; <bold>B</bold>. Head, frontal view; <bold>C</bold>. Left antenna, anterolateral view; <bold>D</bold>. Mesosoma, dorsal view; <bold>E</bold>. Scutellum, propodeum, dorsal view; <bold>F</bold>. Fore wing.</p></caption><graphic xmlns:xlink="http://www.w3.org/1999/xlink" xlink:href="zookeys-1286-001_article-196157__-g001.jpg" id="oo_1723443.jpg" position="float" orientation="portrait" xlink:type="simple"><uri content-type="original_file" xlink:type="simple">https://binary.pensoft.net/fig/1723443</uri></graphic></fig></tp:treatment-sec><tp:treatment-sec sec-type="Diagnosis"><title>Diagnosis.</title><p><abbrev xmlns:xlink="http://www.w3.org/1999/xlink" xlink:title="shortest distance between posterior ocelli, dorsal view" xlink:type="simple">POL</abbrev> 1.41 × <abbrev xmlns:xlink="http://www.w3.org/1999/xlink" xlink:title="shortest distance between posterior ocellus and eye margin, dorsal view" xlink:type="simple">OOL</abbrev>; temples slightly more than 0.2 × eye length; pedicel length 0,81 × F1 length; F1 2.7 × as long as broad, F6 1.6 × as long as broad; mesoscutum 1.38 × as wide as long; scutellum with coarse reticulation; gaster 3.09 × as long as broad.</p></tp:treatment-sec><tp:treatment-sec sec-type="Description"><title>Description.</title><p><bold>Female</bold>. Body length 2.4 mm.</p><p>Colour. Head and mesosoma black with dark blue and dark green metallic reflections; scutellum and axillae predominantly dark green, with traces of bronze reflections; metasoma including ovipositor sheath dark brown, dorsal side of tergites with bluish reflections; antenna with scape gradually changing from testaceous to fuscous from base to tip; pedicel and flagellum dark brown; all coxae as the lateral side of mesosoma, all femora dark brown, with slight metallic reflections (more evidently on hind femora); fore tibia testaceous ventrally to infuscate dorsally, mid tibia dark brown on outer side, testaceous on inner side, except for white tips; hind tibia with infuscate band mostly in middle part, remainder white; fore tarsus infuscate with 5<sup>th</sup> tarsomere brownish, mid and hind tarsi pale yellow, with brownish tip; fore wing with a pale brownish discal cloud below marginal vein, venation greyish, setae dark brown; setae white on head, light brown on mesosoma.</p><p>Head in dorsal view 2.35 × as broad as long and 1.32 × as broad as mesoscutum; in frontal view 1.30 × as broad as high. In dorsal view temple 0.21 × as long as eye. <abbrev xmlns:xlink="http://www.w3.org/1999/xlink" xlink:title="shortest distance between posterior ocelli, dorsal view" xlink:type="simple">POL</abbrev> 1.41 × <abbrev xmlns:xlink="http://www.w3.org/1999/xlink" xlink:title="shortest distance between posterior ocellus and eye margin, dorsal view" xlink:type="simple">OOL</abbrev>. Eye height 1.24 × eye length and 1.61 × as long as malar space. Oral fossa 0.41 × as long as head width. Clypeus radially striate, its lower margin slightly emarginate. Mandibular formula 4:4. Antenna 11264, inserted above <abbrev xmlns:xlink="http://www.w3.org/1999/xlink" xlink:title="lower ocular line" xlink:type="simple">LOL</abbrev>; scape nearly as long (0.96 ×) as eye height, reaching level of vertex; pedicel 0.81 × as long as F1; combined length of pedicel and flagellum 1.16 × breadth of head; flagellum almost filiform, all funiculars longer than broad; F1 2.7 × as long as broad, F6 1.6 × as long as broad; clava 2.63 × as long as broad.</p><p>Mesosoma 1.67 × as long as broad and 1.62 × as long as high. Mesoscutum 1.38 × as broad as long. Mesoscutellum 1.18 × as long as broad, with coarse and dense sculpture. Propodeum medially 0.56 × as long as mesoscutellum; median carina meeting costula, both fine; basal foveae present; plicae absent; median area raised along costula, densely reticulate; nucha well developed, reticulate. Fore wing 2.18 × as long as broad; basal fold with complete row of setae; basal cell bare; speculum open below; <abbrev xmlns:xlink="http://www.w3.org/1999/xlink" xlink:title="marginal vein" xlink:type="simple">M</abbrev> 0.93 × as long as <abbrev xmlns:xlink="http://www.w3.org/1999/xlink" xlink:title="postmarginal vein" xlink:type="simple">P</abbrev> and 1.44 × as long as <abbrev xmlns:xlink="http://www.w3.org/1999/xlink" xlink:title="stigmal vein" xlink:type="simple">S</abbrev>; stigma large, 0.72 × the distance to <abbrev xmlns:xlink="http://www.w3.org/1999/xlink" xlink:title="postmarginal vein" xlink:type="simple">P</abbrev>, uncus short.</p><p>Gaster lanceolate, longer than head plus mesosoma, 3.09 × as long as broad. Hypopygium in proximal third of gaster. Ovipositor sheath projecting slightly beyond apex of metasoma.</p><p><bold>Male</bold>. Unknown.</p></tp:treatment-sec><tp:treatment-sec sec-type="Distribution"><title>Distribution.</title><p>Cyprus.</p></tp:treatment-sec><tp:treatment-sec sec-type="Host"><title>Host.</title><p>Unknown.</p></tp:treatment-sec><tp:treatment-sec sec-type="Etymology"><title>Etymology.</title><p>Named after the collector, Mr Christodoulos Makris, Cypriot entomologist (noun in genitive case).</p></tp:treatment-sec><tp:treatment-sec sec-type="Notes"><title>Notes.</title><p><italic><tp:taxon-name><tp:taxon-name-part taxon-name-part-type="genus" reg="Ablaxia">Ablaxia</tp:taxon-name-part> <tp:taxon-name-part taxon-name-part-type="species" reg="makrisi">makrisi</tp:taxon-name-part></tp:taxon-name></italic> ends up in the 3<sup>rd</sup> couplet of <xref ref-type="bibr" rid="B7">Graham (1969)</xref>, where it does not fit any of the two options, since the gaster is 3.09 × as long as broad, and the temples in dorsal view are slightly more than 1/5 of the eye length. It differs from <italic><tp:taxon-name><tp:taxon-name-part taxon-name-part-type="genus" reg="Ablaxia">A.</tp:taxon-name-part> <tp:taxon-name-part taxon-name-part-type="species" reg="toxeftrae">toxeftrae</tp:taxon-name-part></tp:taxon-name></italic> sp. nov. by the gaster length: width ratio (2.7 × in <italic><tp:taxon-name><tp:taxon-name-part taxon-name-part-type="genus" reg="Ablaxia">A.</tp:taxon-name-part> <tp:taxon-name-part taxon-name-part-type="species" reg="toxeftrae">toxeftrae</tp:taxon-name-part></tp:taxon-name></italic>), the <abbrev xmlns:xlink="http://www.w3.org/1999/xlink" xlink:title="shortest distance between posterior ocelli, dorsal view" xlink:type="simple">POL</abbrev>:<abbrev xmlns:xlink="http://www.w3.org/1999/xlink" xlink:title="shortest distance between posterior ocellus and eye margin, dorsal view" xlink:type="simple">OOL</abbrev> ratio, (1,41 × in <italic><tp:taxon-name><tp:taxon-name-part taxon-name-part-type="genus" reg="Ablaxia">A.</tp:taxon-name-part> <tp:taxon-name-part taxon-name-part-type="species" reg="makrisi">makrisi</tp:taxon-name-part></tp:taxon-name></italic>, 1.71 × in <italic><tp:taxon-name><tp:taxon-name-part taxon-name-part-type="genus" reg="Ablaxia">A.</tp:taxon-name-part> <tp:taxon-name-part taxon-name-part-type="species" reg="toxeftrae">toxeftrae</tp:taxon-name-part></tp:taxon-name></italic>), the pedicel length to F1 length ratio (0,81 × in <italic><tp:taxon-name><tp:taxon-name-part taxon-name-part-type="genus" reg="Ablaxia">A.</tp:taxon-name-part> <tp:taxon-name-part taxon-name-part-type="species" reg="makrisi">makrisi</tp:taxon-name-part></tp:taxon-name></italic>, as long as in <italic><tp:taxon-name><tp:taxon-name-part taxon-name-part-type="genus" reg="Ablaxia">A.</tp:taxon-name-part> <tp:taxon-name-part taxon-name-part-type="species" reg="toxeftrae">toxeftrae</tp:taxon-name-part></tp:taxon-name></italic>), the length: width ratios of the funicular segments (F1 1.83 × as long as broad, F6 1.11 × as long as broad in <italic><tp:taxon-name><tp:taxon-name-part taxon-name-part-type="genus" reg="Ablaxia">A.</tp:taxon-name-part> <tp:taxon-name-part taxon-name-part-type="species" reg="toxeftrae">toxeftrae</tp:taxon-name-part></tp:taxon-name></italic>, F1 2.7 × as long as broad, F6 1.6 × as long as broad in <italic><tp:taxon-name><tp:taxon-name-part taxon-name-part-type="genus" reg="Ablaxia">A.</tp:taxon-name-part> <tp:taxon-name-part taxon-name-part-type="species" reg="makrisi">makrisi</tp:taxon-name-part></tp:taxon-name></italic>), the mesoscutum width: length ratio (1.38 × in <italic><tp:taxon-name><tp:taxon-name-part taxon-name-part-type="genus" reg="Ablaxia">A.</tp:taxon-name-part> <tp:taxon-name-part taxon-name-part-type="species" reg="makrisi">makrisi</tp:taxon-name-part></tp:taxon-name></italic>, 1.71 × in <italic><tp:taxon-name><tp:taxon-name-part taxon-name-part-type="genus" reg="Ablaxia">A.</tp:taxon-name-part> <tp:taxon-name-part taxon-name-part-type="species" reg="toxeftrae">toxeftrae</tp:taxon-name-part></tp:taxon-name></italic>), and the sculpture of the scutellum (much coarser reticulation in <italic><tp:taxon-name><tp:taxon-name-part taxon-name-part-type="genus" reg="Ablaxia">A.</tp:taxon-name-part> <tp:taxon-name-part taxon-name-part-type="species" reg="makrisi">makrisi</tp:taxon-name-part></tp:taxon-name></italic>, the cells much smaller than those of <italic><tp:taxon-name><tp:taxon-name-part taxon-name-part-type="genus" reg="Ablaxia">A.</tp:taxon-name-part> <tp:taxon-name-part taxon-name-part-type="species" reg="toxeftrae">toxeftrae</tp:taxon-name-part></tp:taxon-name></italic>).</p></tp:treatment-sec><ref-list><ref id="B7"><mixed-citation xmlns:xlink="http://www.w3.org/1999/xlink" xlink:type="simple">Graham MWRdeV (1969) The <tp:taxon-name><tp:taxon-name-part taxon-name-part-type="family">Pteromalidae</tp:taxon-name-part></tp:taxon-name> of North-Western Europe (<tp:taxon-name><tp:taxon-name-part taxon-name-part-type="order">Hymenoptera</tp:taxon-name-part></tp:taxon-name>: <tp:taxon-name><tp:taxon-name-part taxon-name-part-type="superfamily">Chalcidoidea</tp:taxon-name-part></tp:taxon-name>). Bulletin of the British Museum (Natural History) Entomology, Supplement 16: 1–908. <ext-link xlink:href="10.5962/p.258046" ext-link-type="doi" xlink:type="simple">https://doi.org/10.5962/p.258046</ext-link></mixed-citation></ref></ref-list></tp:taxon-treatment>
