# Supplementary material for: Enriching inventories of rare genera: five new species of Pteromalidae (Hymenoptera, Chalcidoidea) from Cyprus
Source: Zookeys. 2026 Jul 23;1286:1–16. doi: 10.3897/zookeys.1286.196157 (PMC13424833; doi:10.3897/zookeys.1286.196157)
Supplement: XML Treatment for Ablaxia toxeftrae [file zookeys.1286.196157-treatment2.xml]

<!DOCTYPE tp:taxon-treatment
  PUBLIC "-//TaxonX//DTD Taxonomic Treatment Publishing DTD v0 20100105//EN" "tax-treatment-NSO.dtd">
<tp:taxon-treatment xmlns:tp="http://www.plazi.org/taxpub"><tp:treatment-meta><kwd-group><label>Taxon classification</label><kwd>
              <named-content content-type="kingdom">Animalia</named-content>
            </kwd><kwd>
              <named-content content-type="order">Hymenoptera</named-content>
            </kwd><kwd>
              <named-content content-type="family">Pteromalidae</named-content>
            </kwd></kwd-group><mixed-citation publication-type="journal"><person-group><name><surname>Koutsoukos</surname><given-names>Evangelos</given-names></name><name><surname>Mitroiu</surname><given-names>Mircea-Dan</given-names></name></person-group><article-title>Enriching inventories of rare genera: five new species of <tp:taxon-name><tp:taxon-name-part taxon-name-part-type="family" reg="Pteromalidae">Pteromalidae</tp:taxon-name-part></tp:taxon-name> (<tp:taxon-name><tp:taxon-name-part taxon-name-part-type="order" reg="Hymenoptera">Hymenoptera</tp:taxon-name-part></tp:taxon-name>, <tp:taxon-name><tp:taxon-name-part taxon-name-part-type="superfamily" reg="Chalcidoidea">Chalcidoidea</tp:taxon-name-part></tp:taxon-name>) from Cyprus</article-title><source>Zookeys</source><day>23</day><month>07</month><year>2026</year><volume>1286</volume><fpage>1</fpage><lpage>16</lpage><pub-id pub-id-type="doi">10.3897/zookeys.1286.196157</pub-id></mixed-citation></tp:treatment-meta><tp:nomenclature><tp:taxon-name><object-id xmlns:xlink="http://www.w3.org/1999/xlink" content-type="arpha" xlink:type="simple">26646D90-2D03-54A8-A7C0-C7A33F74C779</object-id>
                		<tp:taxon-name-part taxon-name-part-type="genus" reg="Ablaxia">Ablaxia</tp:taxon-name-part> <tp:taxon-name-part taxon-name-part-type="species" reg="toxeftrae">toxeftrae</tp:taxon-name-part>
                	
                		<object-id xmlns:xlink="http://www.w3.org/1999/xlink" content-type="zoobank" xlink:type="simple">https://zoobank.org/CC2EEA74-E3A4-483D-A5AF-752036A17AD2</object-id>
                	</tp:taxon-name><tp:taxon-authority>Koutsoukos &amp; Mitroiu</tp:taxon-authority><tp:taxon-status xmlns:xlink="http://www.w3.org/1999/xlink" xlink:type="simple">sp. nov.</tp:taxon-status><xref ref-type="fig" rid="F2">Fig. 2</xref></tp:nomenclature><tp:treatment-sec sec-type="Material examined"><title>Material examined.</title><p>Holotype female: Cyprus • Paphos, Akamas, near Toxeftra Beach, <named-content xmlns:xlink="http://www.w3.org/1999/xlink" content-type="dwc:verbatimCoordinates" xlink:type="simple">34.918, 32.332</named-content>, 16.ii.2024, swept on <italic><tp:taxon-name><tp:taxon-name-part taxon-name-part-type="genus" reg="Smyrnium">Smyrnium</tp:taxon-name-part> <tp:taxon-name-part taxon-name-part-type="species" reg="olusatrum">olusatrum</tp:taxon-name-part></tp:taxon-name></italic> L., leg. Koutsoukos E., Demetriou J., “ZMUA000316740” (<abbrev xmlns:xlink="http://www.w3.org/1999/xlink" content-type="institution" xlink:title="Museum of Zoology at the National and Kapodistrian University of Athens" xlink:type="simple">ZMUA</abbrev>).</p><fig id="F2" position="float" orientation="portrait"><object-id xmlns:xlink="http://www.w3.org/1999/xlink" content-type="doi" xlink:type="simple">10.3897/zookeys.1286.196157.figure2</object-id><object-id xmlns:xlink="http://www.w3.org/1999/xlink" content-type="arpha" xlink:type="simple">EEEB93EE-008E-5D0B-88B2-80288DB17905</object-id><label>Figure 2.</label><caption><p><italic><tp:taxon-name><tp:taxon-name-part taxon-name-part-type="genus" reg="Ablaxia">Ablaxia</tp:taxon-name-part> <tp:taxon-name-part taxon-name-part-type="species" reg="toxeftrae">toxeftrae</tp:taxon-name-part></tp:taxon-name></italic> sp. nov. holotype ♀. <bold>A</bold>. Habitus; <bold>B</bold>. Head, frontal view; <bold>C</bold>. Left antenna, anterolateral view; <bold>D</bold>. Mesosoma, dorsal view; <bold>E</bold>. Scutellum, propodeum, dorsal view; <bold>F</bold>. Fore wing.</p></caption><graphic xmlns:xlink="http://www.w3.org/1999/xlink" xlink:href="zookeys-1286-001_article-196157__-g002.jpg" id="oo_1723444.jpg" position="float" orientation="portrait" xlink:type="simple"><uri content-type="original_file" xlink:type="simple">https://binary.pensoft.net/fig/1723444</uri></graphic></fig></tp:treatment-sec><tp:treatment-sec sec-type="Diagnosis"><title>Diagnosis.</title><p><abbrev xmlns:xlink="http://www.w3.org/1999/xlink" xlink:title="shortest distance between posterior ocelli, dorsal view" xlink:type="simple">POL</abbrev> 1.71 × <abbrev xmlns:xlink="http://www.w3.org/1999/xlink" xlink:title="shortest distance between posterior ocellus and eye margin, dorsal view" xlink:type="simple">OOL</abbrev>; temples 0.18 × eye length; pedicel length about as long as F1 length; F1 1.83 × as long as broad, F6 1.11 × as long as broad; mesoscutum 1.71 × as wide as long; gaster 2.71 × as long as broad.</p></tp:treatment-sec><tp:treatment-sec sec-type="Description"><title>Description.</title><p><bold>Female</bold>. Body length 1.7 mm.</p><p>Colour. Head and mesosoma black with dark-blue metallic reflections; metasoma, including ovipositor sheath, dark brown; dorsal side of tergites with bluish reflections; antenna with scape gradually changing from light brown to brown from base to tip; pedicel and flagellum dark brown; all coxae as mesosoma, all femora dark brown, with slight metallic reflections; fore and mid tibiae mostly brown, hind tibia with a brown band in proximal half, remainder pale yellow; fore tarsus brown, mid and hind tarsi proximally pale yellow, remainder brown; fore wing with a pale-brownish discal cloud, venation and setae dark brown; setae white on head, light brown on mesosoma.</p><p>Head in dorsal view 2.19 × as broad as long and 1.27 × as broad as mesoscutum; in frontal view 1.31 × as broad as high. In dorsal view temple 0.18 × as long as eye. <abbrev xmlns:xlink="http://www.w3.org/1999/xlink" xlink:title="shortest distance between posterior ocelli, dorsal view" xlink:type="simple">POL</abbrev> 1.71 × <abbrev xmlns:xlink="http://www.w3.org/1999/xlink" xlink:title="shortest distance between posterior ocellus and eye margin, dorsal view" xlink:type="simple">OOL</abbrev>. Eye height 1.23 × eye length and 1.75 × as long as malar space. Oral fossa 0.47 × as long as head width. Clypeus radially striate, its lower margin emarginate. Antenna 11264, inserted above <abbrev xmlns:xlink="http://www.w3.org/1999/xlink" xlink:title="lower ocular line" xlink:type="simple">LOL</abbrev>; scape 0.9 × as long as eye height, reaching level of vertex; pedicel about as long as F1; combined length of pedicel and flagellum 1.23 × breadth of head; flagellum almost filiform, all funiculars longer than broad; F1 1.83 × as long as broad, F6 1.11 × as long as broad; clava 3.33 × as long as broad.</p><p>Mesosoma 1.52 × as long as broad and 1.61 × as long as high. Mesoscutum 1.71 × as broad as long. Mesoscutellum as long as broad. Propodeum medially 0.55 × as long as mesoscutellum; median carina meeting costula, both fine; basal foveae present; plicae absent; median area raised along costula, mainly reticulate; nucha well developed, reticulate. Fore wing 2.23 × as long as broad; basal fold with complete row of setae; basal cell bare; speculum open; <abbrev xmlns:xlink="http://www.w3.org/1999/xlink" xlink:title="marginal vein" xlink:type="simple">M</abbrev> 0.9 × as long as <abbrev xmlns:xlink="http://www.w3.org/1999/xlink" xlink:title="postmarginal vein" xlink:type="simple">P</abbrev> and 1.42 × as long as <abbrev xmlns:xlink="http://www.w3.org/1999/xlink" xlink:title="stigmal vein" xlink:type="simple">S</abbrev>; stigma very large, almost as high as distance to <abbrev xmlns:xlink="http://www.w3.org/1999/xlink" xlink:title="postmarginal vein" xlink:type="simple">P</abbrev>, uncus short.</p><p>Gaster lanceolate, longer than head plus mesosoma, 2.71 × as long as broad. Hypopygium in proximal third of gaster. Ovipositor sheath projecting slightly beyond apex of metasoma.</p><p><bold>Male</bold>. Unknown.</p></tp:treatment-sec><tp:treatment-sec sec-type="Distribution"><title>Distribution.</title><p>Cyprus.</p></tp:treatment-sec><tp:treatment-sec sec-type="Host"><title>Host.</title><p>Unknown.</p></tp:treatment-sec><tp:treatment-sec sec-type="Etymology"><title>Etymology.</title><p>Named after the locality it was collected near, Toxeftra Beach, near Avakas Gorge in Akamas National Park (noun in genitive case).</p></tp:treatment-sec><tp:treatment-sec sec-type="Notes"><title>Notes.</title><p>As <italic><tp:taxon-name><tp:taxon-name-part taxon-name-part-type="genus" reg="Ablaxia">Ablaxia</tp:taxon-name-part> <tp:taxon-name-part taxon-name-part-type="species" reg="makrisi">makrisi</tp:taxon-name-part></tp:taxon-name></italic>, <italic><tp:taxon-name><tp:taxon-name-part taxon-name-part-type="genus" reg="Ablaxia">A.</tp:taxon-name-part> <tp:taxon-name-part taxon-name-part-type="species" reg="toxeftrae">toxeftrae</tp:taxon-name-part></tp:taxon-name></italic> sp. nov. runs to couplet 3 in the key of <xref ref-type="bibr" rid="B7">Grahams (1969)</xref>, although it is not possible to proceed to step 4 or 5, since the gaster is 2.7 × as long as broad, and the temples are only 0.18 × as the eye. It differs from <italic><tp:taxon-name><tp:taxon-name-part taxon-name-part-type="genus" reg="Ablaxia">A.</tp:taxon-name-part> <tp:taxon-name-part taxon-name-part-type="species" reg="makrisi">makrisi</tp:taxon-name-part></tp:taxon-name></italic> by the <abbrev xmlns:xlink="http://www.w3.org/1999/xlink" xlink:title="shortest distance between posterior ocelli, dorsal view" xlink:type="simple">POL</abbrev>:<abbrev xmlns:xlink="http://www.w3.org/1999/xlink" xlink:title="shortest distance between posterior ocellus and eye margin, dorsal view" xlink:type="simple">OOL</abbrev> ratio (1,41 × in <italic><tp:taxon-name><tp:taxon-name-part taxon-name-part-type="genus" reg="Ablaxia">A.</tp:taxon-name-part> <tp:taxon-name-part taxon-name-part-type="species" reg="makrisi">makrisi</tp:taxon-name-part></tp:taxon-name></italic>, 1.71 × in <italic><tp:taxon-name><tp:taxon-name-part taxon-name-part-type="genus" reg="Ablaxia">A.</tp:taxon-name-part> <tp:taxon-name-part taxon-name-part-type="species" reg="toxeftrae">toxeftrae</tp:taxon-name-part></tp:taxon-name></italic>), the pedicel length to F1 length ratio (0.81 × in <italic><tp:taxon-name><tp:taxon-name-part taxon-name-part-type="genus" reg="Ablaxia">A.</tp:taxon-name-part> <tp:taxon-name-part taxon-name-part-type="species" reg="makrisi">makrisi</tp:taxon-name-part></tp:taxon-name></italic>, as long as in <italic><tp:taxon-name><tp:taxon-name-part taxon-name-part-type="genus" reg="Ablaxia">A.</tp:taxon-name-part> <tp:taxon-name-part taxon-name-part-type="species" reg="toxeftrae">toxeftrae</tp:taxon-name-part></tp:taxon-name></italic>), the length/width ratios of the funicular segments (F1 1.83 × as long as broad, F6 1.11 × as long as broad in <italic><tp:taxon-name><tp:taxon-name-part taxon-name-part-type="genus" reg="Ablaxia">A.</tp:taxon-name-part> <tp:taxon-name-part taxon-name-part-type="species" reg="toxeftrae">toxeftrae</tp:taxon-name-part></tp:taxon-name></italic>, F1 2.7 × as long as broad, F6 1.6 × as long as broad in <italic><tp:taxon-name><tp:taxon-name-part taxon-name-part-type="genus" reg="Ablaxia">A.</tp:taxon-name-part> <tp:taxon-name-part taxon-name-part-type="species" reg="makrisi">makrisi</tp:taxon-name-part></tp:taxon-name></italic>), the mesoscutum width:length (1.38 × in <italic><tp:taxon-name><tp:taxon-name-part taxon-name-part-type="genus" reg="Ablaxia">A.</tp:taxon-name-part> <tp:taxon-name-part taxon-name-part-type="species" reg="makrisi">makrisi</tp:taxon-name-part></tp:taxon-name></italic>, 1.71 × in <italic><tp:taxon-name><tp:taxon-name-part taxon-name-part-type="genus" reg="Ablaxia">A.</tp:taxon-name-part> <tp:taxon-name-part taxon-name-part-type="species" reg="toxeftrae">toxeftrae</tp:taxon-name-part></tp:taxon-name></italic>), the sculpture of the scutellum (much coarser reticulation in <italic><tp:taxon-name><tp:taxon-name-part taxon-name-part-type="genus" reg="Ablaxia">A.</tp:taxon-name-part> <tp:taxon-name-part taxon-name-part-type="species" reg="makrisi">makrisi</tp:taxon-name-part></tp:taxon-name></italic>, the cells much smaller than those of <italic><tp:taxon-name><tp:taxon-name-part taxon-name-part-type="genus" reg="Ablaxia">A.</tp:taxon-name-part> <tp:taxon-name-part taxon-name-part-type="species" reg="toxeftrae">toxeftrae</tp:taxon-name-part></tp:taxon-name></italic>), and the gaster length:width ratio (3.09 × in <italic><tp:taxon-name><tp:taxon-name-part taxon-name-part-type="genus" reg="Ablaxia">A.</tp:taxon-name-part> <tp:taxon-name-part taxon-name-part-type="species" reg="makrisi">makrisi</tp:taxon-name-part></tp:taxon-name></italic>, 2.71 × in <italic><tp:taxon-name><tp:taxon-name-part taxon-name-part-type="genus" reg="Ablaxia">A.</tp:taxon-name-part> <tp:taxon-name-part taxon-name-part-type="species" reg="toxeftrae">toxeftrae</tp:taxon-name-part></tp:taxon-name></italic>).</p><sec sec-type="Genus Erythromalus Graham, 1956" id="sec4"><title>Genus <italic><tp:taxon-name><tp:taxon-name-part taxon-name-part-type="genus" reg="Erythromalus">Erythromalus</tp:taxon-name-part></tp:taxon-name></italic> Graham, 1956</title></sec></tp:treatment-sec><ref-list><ref id="B7"><mixed-citation xmlns:xlink="http://www.w3.org/1999/xlink" xlink:type="simple">Graham MWRdeV (1969) The <tp:taxon-name><tp:taxon-name-part taxon-name-part-type="family">Pteromalidae</tp:taxon-name-part></tp:taxon-name> of North-Western Europe (<tp:taxon-name><tp:taxon-name-part taxon-name-part-type="order">Hymenoptera</tp:taxon-name-part></tp:taxon-name>: <tp:taxon-name><tp:taxon-name-part taxon-name-part-type="superfamily">Chalcidoidea</tp:taxon-name-part></tp:taxon-name>). Bulletin of the British Museum (Natural History) Entomology, Supplement 16: 1–908. <ext-link xlink:href="10.5962/p.258046" ext-link-type="doi" xlink:type="simple">https://doi.org/10.5962/p.258046</ext-link></mixed-citation></ref></ref-list></tp:taxon-treatment>
