# Supplementary material for: Enriching inventories of rare genera: five new species of Pteromalidae (Hymenoptera, Chalcidoidea) from Cyprus
Source: Zookeys. 2026 Jul 23;1286:1–16. doi: 10.3897/zookeys.1286.196157 (PMC13424833; doi:10.3897/zookeys.1286.196157)
Supplement: XML Treatment for Erythromalus makrisi [file zookeys.1286.196157-treatment3.xml]

<!DOCTYPE tp:taxon-treatment
  PUBLIC "-//TaxonX//DTD Taxonomic Treatment Publishing DTD v0 20100105//EN" "tax-treatment-NSO.dtd">
<tp:taxon-treatment xmlns:tp="http://www.plazi.org/taxpub"><tp:treatment-meta><kwd-group><label>Taxon classification</label><kwd>
              <named-content content-type="kingdom">Animalia</named-content>
            </kwd><kwd>
              <named-content content-type="order">Hymenoptera</named-content>
            </kwd><kwd>
              <named-content content-type="family">Pteromalidae</named-content>
            </kwd></kwd-group><mixed-citation publication-type="journal"><person-group><name><surname>Koutsoukos</surname><given-names>Evangelos</given-names></name><name><surname>Mitroiu</surname><given-names>Mircea-Dan</given-names></name></person-group><article-title>Enriching inventories of rare genera: five new species of <tp:taxon-name><tp:taxon-name-part taxon-name-part-type="family" reg="Pteromalidae">Pteromalidae</tp:taxon-name-part></tp:taxon-name> (<tp:taxon-name><tp:taxon-name-part taxon-name-part-type="order" reg="Hymenoptera">Hymenoptera</tp:taxon-name-part></tp:taxon-name>, <tp:taxon-name><tp:taxon-name-part taxon-name-part-type="superfamily" reg="Chalcidoidea">Chalcidoidea</tp:taxon-name-part></tp:taxon-name>) from Cyprus</article-title><source>Zookeys</source><day>23</day><month>07</month><year>2026</year><volume>1286</volume><fpage>1</fpage><lpage>16</lpage><pub-id pub-id-type="doi">10.3897/zookeys.1286.196157</pub-id></mixed-citation></tp:treatment-meta><tp:nomenclature><tp:taxon-name><object-id xmlns:xlink="http://www.w3.org/1999/xlink" content-type="arpha" xlink:type="simple">D34348E7-9B0D-56BB-88FC-2C2EA3072195</object-id>
                		<tp:taxon-name-part taxon-name-part-type="genus" reg="Erythromalus">Erythromalus</tp:taxon-name-part> <tp:taxon-name-part taxon-name-part-type="species" reg="makrisi">makrisi</tp:taxon-name-part>
                	
                		<object-id xmlns:xlink="http://www.w3.org/1999/xlink" content-type="zoobank" xlink:type="simple">https://zoobank.org/F47DA0F4-97CE-4884-830E-D9685B77194A</object-id>
                	</tp:taxon-name><tp:taxon-authority>Koutsoukos &amp; Mitroiu</tp:taxon-authority><tp:taxon-status xmlns:xlink="http://www.w3.org/1999/xlink" xlink:type="simple">sp. nov.</tp:taxon-status><xref ref-type="fig" rid="F3">Fig. 3</xref></tp:nomenclature><tp:treatment-sec sec-type="Material examined"><title>Material examined.</title><p>Holotype female: Cyprus • Nicosia, Agios Sozomenos, <named-content xmlns:xlink="http://www.w3.org/1999/xlink" content-type="dwc:verbatimCoordinates" xlink:type="simple">35.065, 33.439</named-content>, 3.xii.2025, leg. Makris, C., “ZMUA000316741” (<abbrev xmlns:xlink="http://www.w3.org/1999/xlink" content-type="institution" xlink:title="Museum of Zoology at the National and Kapodistrian University of Athens" xlink:type="simple">ZMUA</abbrev>).</p><fig id="F3" position="float" orientation="portrait"><object-id xmlns:xlink="http://www.w3.org/1999/xlink" content-type="doi" xlink:type="simple">10.3897/zookeys.1286.196157.figure3</object-id><object-id xmlns:xlink="http://www.w3.org/1999/xlink" content-type="arpha" xlink:type="simple">D4812E6C-4112-5ECE-A131-540F5B84FA95</object-id><label>Figure 3.</label><caption><p><italic><tp:taxon-name><tp:taxon-name-part taxon-name-part-type="genus" reg="Erythromalus">Erythromalus</tp:taxon-name-part> <tp:taxon-name-part taxon-name-part-type="species" reg="makrisi">makrisi</tp:taxon-name-part></tp:taxon-name></italic> sp. nov. holotype ♀. <bold>A</bold>. Habitus; <bold>B</bold>. Head, frontal view; <bold>C</bold>. Left antenna, anterolateral view, <bold>D</bold>. Mesosoma, dorsal view, <bold>E</bold>. Scutellum, propodeum, dorsal view; <bold>F</bold>. Fore wing.</p></caption><graphic xmlns:xlink="http://www.w3.org/1999/xlink" xlink:href="zookeys-1286-001_article-196157__-g003.jpg" id="oo_1723445.jpg" position="float" orientation="portrait" xlink:type="simple"><uri content-type="original_file" xlink:type="simple">https://binary.pensoft.net/fig/1723445</uri></graphic></fig></tp:treatment-sec><tp:treatment-sec sec-type="Description"><title>Description.</title><p><bold>Female</bold>. Body length 2.4 mm.</p><p>Colour. Head and mesosoma dark green, with bronze metallic reflections; metasoma dark green, with some testaceous bands on dorsal side of tergites 1–4 and with those on tergites 1 and 2 more evident than those on tergites 3 and 4; ovipositor sheaths dark brown, cercal setae pale; antenna with scape gradually changing from light yellow to testaceous from base to tip; pedicel and anelli dark brown; F1 nearly black; F2 dark brown basally, testaceous distally; F3 and F4 testaceous; F5 basally testaceous, distally dark brown; F6 dark brown; clava dark brown, except for its apical part where it tends to become testaceous; all coxae as mesosoma; femora fuscous except for their bases which are whitish yellow; tibiae whitish yellow on basal half, dark brown on distal half, testaceous apically; first tarsomere whitish, remainder light brownish; fore wing with two fuscous clouds, one starting from marginal vein, nearly reaching hind margin of wing; other cloud close to apical margin, covering apical half of wing height; setae white on lower part of head, dark on rest of the body.</p><p>Head in dorsal view 2.27 × as broad as long and 1.16 × as broad as mesoscutum; in frontal view 1.26 × as broad as high. In dorsal view temple 0.2 × as long as eye. <abbrev xmlns:xlink="http://www.w3.org/1999/xlink" xlink:title="shortest distance between posterior ocelli, dorsal view" xlink:type="simple">POL</abbrev> 1.42 × <abbrev xmlns:xlink="http://www.w3.org/1999/xlink" xlink:title="shortest distance between posterior ocellus and eye margin, dorsal view" xlink:type="simple">OOL</abbrev>. Eye height 1.39 × eye length and 2.3 × as long as malar space. Oral fossa 0.41 × as long as head width. Clypeus radially striate, its lower margin deeply emarginate. Antenna 11264, inserted above <abbrev xmlns:xlink="http://www.w3.org/1999/xlink" xlink:title="lower ocular line" xlink:type="simple">LOL</abbrev>; scape 0.78 × as long as eye height, not reaching median ocellus; pedicel 0.89 × as long as F1; combined length of pedicel and flagellum 0.94 × breadth of head; flagellum almost filiform, all funiculars longer than broad with one row of sensilla; F1 2.16 × as long as broad, F6 1.05 as broad; clava 2.56 × as long as broad.</p><p>Mesosoma 1.36 × as long as broad and 1.54 × as long as high. Pronotum 0.19 × long as mesoscutum. Mesoscutum 1.85 × as broad as long. Mesoscutellum as long as broad. Propodeum medially 0.58 × as long as mesoscutellum; median carina present, meeting costula; plicae absent; median area strongly reticulate; nucha developed, reticulate. Fore wing 2.34 × as long as broad; basal fold with complete row of setae; basal cell pilose in its distal third; speculum open; <abbrev xmlns:xlink="http://www.w3.org/1999/xlink" xlink:title="marginal vein" xlink:type="simple">M</abbrev> 0.91 × as long as <abbrev xmlns:xlink="http://www.w3.org/1999/xlink" xlink:title="postmarginal vein" xlink:type="simple">P</abbrev> and 1.51 × as long as <abbrev xmlns:xlink="http://www.w3.org/1999/xlink" xlink:title="stigmal vein" xlink:type="simple">S</abbrev>; stigma moderate, its height 0.5 × as long as distance to <abbrev xmlns:xlink="http://www.w3.org/1999/xlink" xlink:title="postmarginal vein" xlink:type="simple">P</abbrev>, uncus short.</p><p>Gaster ovate, pointed at apex, 1.12 × as long as head plus mesosoma, 1.92 × as long as broad. Last tergite, 1.45 × as long as its basal breath. Hypopygium reaches slightly beyond middle of gaster. Ovipositor sheath projecting very slightly beyond apex of metasoma.</p><p><bold>Male</bold>. Unknown.</p></tp:treatment-sec><tp:treatment-sec sec-type="Distribution"><title>Distribution.</title><p>Cyprus.</p></tp:treatment-sec><tp:treatment-sec sec-type="Host"><title>Host.</title><p>Unknown.</p></tp:treatment-sec><tp:treatment-sec sec-type="Etymology"><title>Etymology.</title><p>Named after the collector, Mr Christodoulos Makris, Cypriot entomologist (noun in genitive case).</p></tp:treatment-sec><tp:treatment-sec sec-type="Notes"><title>Notes.</title><p><italic><tp:taxon-name><tp:taxon-name-part taxon-name-part-type="genus" reg="Erythromalus">Erythromalus</tp:taxon-name-part> <tp:taxon-name-part taxon-name-part-type="species" reg="makrisi">makrisi</tp:taxon-name-part></tp:taxon-name></italic> sp. nov., demonstrates a combination of characters between the two described species of the genus in the key of <xref ref-type="bibr" rid="B7">Graham (1969)</xref>. While its combined length of the pedicel and flagellum is shorter that the breadth of the head, which agrees with <italic><tp:taxon-name><tp:taxon-name-part taxon-name-part-type="genus" reg="Erythromalus">Erythromalus</tp:taxon-name-part> <tp:taxon-name-part taxon-name-part-type="species" reg="rufiventris">rufiventris</tp:taxon-name-part></tp:taxon-name></italic> (Walker, 1835), the basal cell of fore wing has mostly its distal third pilose, and the gaster is slightly longer than head plus mesosoma. Moreover, it differs from both species by the striking colouration of its antenna, as well as the overall colouration (mesosoma, gaster).</p><sec sec-type="Subfamily Trigonoderinae Bouček, 1964" id="sec5"><title>Subfamily <tp:taxon-name><tp:taxon-name-part taxon-name-part-type="subfamily" reg="Trigonoderinae">Trigonoderinae</tp:taxon-name-part></tp:taxon-name> Bouček, 1964</title><p>
              <bold>Genus <italic><tp:taxon-name><tp:taxon-name-part taxon-name-part-type="genus" reg="Janssoniella">Janssoniella</tp:taxon-name-part></tp:taxon-name></italic> Kerrich, 1957</bold>
            </p></sec></tp:treatment-sec><ref-list><ref id="B7"><mixed-citation xmlns:xlink="http://www.w3.org/1999/xlink" xlink:type="simple">Graham MWRdeV (1969) The <tp:taxon-name><tp:taxon-name-part taxon-name-part-type="family">Pteromalidae</tp:taxon-name-part></tp:taxon-name> of North-Western Europe (<tp:taxon-name><tp:taxon-name-part taxon-name-part-type="order">Hymenoptera</tp:taxon-name-part></tp:taxon-name>: <tp:taxon-name><tp:taxon-name-part taxon-name-part-type="superfamily">Chalcidoidea</tp:taxon-name-part></tp:taxon-name>). Bulletin of the British Museum (Natural History) Entomology, Supplement 16: 1–908. <ext-link xlink:href="10.5962/p.258046" ext-link-type="doi" xlink:type="simple">https://doi.org/10.5962/p.258046</ext-link></mixed-citation></ref></ref-list></tp:taxon-treatment>
