# Supplementary material for: Enriching inventories of rare genera: five new species of Pteromalidae (Hymenoptera, Chalcidoidea) from Cyprus
Source: Zookeys. 2026 Jul 23;1286:1–16. doi: 10.3897/zookeys.1286.196157 (PMC13424833; doi:10.3897/zookeys.1286.196157)
Supplement: XML Treatment for Janssoniella aphrodite [file zookeys.1286.196157-treatment4.xml]

<!DOCTYPE tp:taxon-treatment
  PUBLIC "-//TaxonX//DTD Taxonomic Treatment Publishing DTD v0 20100105//EN" "tax-treatment-NSO.dtd">
<tp:taxon-treatment xmlns:tp="http://www.plazi.org/taxpub"><tp:treatment-meta><kwd-group><label>Taxon classification</label><kwd>
              <named-content content-type="kingdom">Animalia</named-content>
            </kwd><kwd>
              <named-content content-type="order">Hymenoptera</named-content>
            </kwd><kwd>
              <named-content content-type="family">Pteromalidae</named-content>
            </kwd></kwd-group><mixed-citation publication-type="journal"><person-group><name><surname>Koutsoukos</surname><given-names>Evangelos</given-names></name><name><surname>Mitroiu</surname><given-names>Mircea-Dan</given-names></name></person-group><article-title>Enriching inventories of rare genera: five new species of <tp:taxon-name><tp:taxon-name-part taxon-name-part-type="family" reg="Pteromalidae">Pteromalidae</tp:taxon-name-part></tp:taxon-name> (<tp:taxon-name><tp:taxon-name-part taxon-name-part-type="order" reg="Hymenoptera">Hymenoptera</tp:taxon-name-part></tp:taxon-name>, <tp:taxon-name><tp:taxon-name-part taxon-name-part-type="superfamily" reg="Chalcidoidea">Chalcidoidea</tp:taxon-name-part></tp:taxon-name>) from Cyprus</article-title><source>Zookeys</source><day>23</day><month>07</month><year>2026</year><volume>1286</volume><fpage>1</fpage><lpage>16</lpage><pub-id pub-id-type="doi">10.3897/zookeys.1286.196157</pub-id></mixed-citation></tp:treatment-meta><tp:nomenclature><tp:taxon-name><object-id xmlns:xlink="http://www.w3.org/1999/xlink" content-type="arpha" xlink:type="simple">38B6EFC9-B7F8-523C-A7D3-DC677E84E4F8</object-id>
                		<tp:taxon-name-part taxon-name-part-type="genus" reg="Janssoniella">Janssoniella</tp:taxon-name-part> <tp:taxon-name-part taxon-name-part-type="species" reg="aphrodite">aphrodite</tp:taxon-name-part>
                	
                		<object-id xmlns:xlink="http://www.w3.org/1999/xlink" content-type="zoobank" xlink:type="simple">https://zoobank.org/A17F1E31-79A2-458B-9131-03F1A384677C</object-id>
                	</tp:taxon-name><tp:taxon-authority>Koutsoukos &amp; Mitroiu</tp:taxon-authority><tp:taxon-status xmlns:xlink="http://www.w3.org/1999/xlink" xlink:type="simple">sp. nov.</tp:taxon-status><xref ref-type="fig" rid="F4">Fig. 4</xref></tp:nomenclature><tp:treatment-sec sec-type="Material examined"><title>Material examined.</title><p>Holotype female: Cyprus • Paphos, Yeroskipou, <named-content xmlns:xlink="http://www.w3.org/1999/xlink" content-type="dwc:verbatimCoordinates" xlink:type="simple">34.763, 32.440</named-content>, 27.iii.2024, beating-sheet on <italic><tp:taxon-name><tp:taxon-name-part taxon-name-part-type="genus" reg="Ferula">Ferula</tp:taxon-name-part> <tp:taxon-name-part taxon-name-part-type="species" reg="communis">communis</tp:taxon-name-part></tp:taxon-name></italic> L., leg. Koutsoukos E., Demetriou J., “ZMUA000316742” (<abbrev xmlns:xlink="http://www.w3.org/1999/xlink" content-type="institution" xlink:title="Museum of Zoology at the National and Kapodistrian University of Athens" xlink:type="simple">ZMUA</abbrev>).</p><fig id="F4" position="float" orientation="portrait"><object-id xmlns:xlink="http://www.w3.org/1999/xlink" content-type="doi" xlink:type="simple">10.3897/zookeys.1286.196157.figure4</object-id><object-id xmlns:xlink="http://www.w3.org/1999/xlink" content-type="arpha" xlink:type="simple">2E90B25B-13D3-5434-A8E7-581628514C15</object-id><label>Figure 4.</label><caption><p><italic><tp:taxon-name><tp:taxon-name-part taxon-name-part-type="genus" reg="Janssoniella">Janssoniella</tp:taxon-name-part> <tp:taxon-name-part taxon-name-part-type="species" reg="aphrodite">aphrodite</tp:taxon-name-part></tp:taxon-name></italic> sp. nov. holotype ♀. <bold>A</bold>. Habitus; <bold>B</bold>. Head, frontal view; <bold>C</bold>. Left antenna, anterolateral view; <bold>D</bold>. Mesosoma, dorsal view; <bold>E</bold>. Scutellum, propodeum, dorsal view; <bold>F</bold>. Fore wing.</p></caption><graphic xmlns:xlink="http://www.w3.org/1999/xlink" xlink:href="zookeys-1286-001_article-196157__-g004.jpg" id="oo_1723446.jpg" position="float" orientation="portrait" xlink:type="simple"><uri content-type="original_file" xlink:type="simple">https://binary.pensoft.net/fig/1723446</uri></graphic></fig></tp:treatment-sec><tp:treatment-sec sec-type="Description"><title>Description.</title><p><bold>Female</bold>. Body length 2 mm.</p><p>Colour. Head and mesosoma mainly metallic green; head with some bluish reflections mainly on upper face; lateral sides of pronotal collar violet-blue; anterior part of axillae and mesoscutellum mainly dark bronze; propodeum bright violet blue; metasoma including ovipositor sheath dark brown, first tergite and syntergum with weak metallic reflections; antenna dark brown except scape mainly pale yellow; all coxae brown, hind coxa with some metallic reflections; remainder of legs brown, except mid and hind tarsi paler and protarsi darker; fore wing hyaline, slightly infumate in proximal part of basal cell; wing venation and setae brown; setae whitish on head, almost absent on mesosoma.</p><p>Head in dorsal view 2.26 × as broad as long and 1.34 × as broad as mesoscutum; in frontal view 1.22 × as broad as high. In dorsal view temple 0.26 × as long as eye. <abbrev xmlns:xlink="http://www.w3.org/1999/xlink" xlink:title="shortest distance between posterior ocelli, dorsal view" xlink:type="simple">POL</abbrev> 1.25 × <abbrev xmlns:xlink="http://www.w3.org/1999/xlink" xlink:title="shortest distance between posterior ocellus and eye margin, dorsal view" xlink:type="simple">OOL</abbrev>. Eye height 1.33 × eye length and twice as long as malar space. Oral fossa 0.37 × as long as head width. Tentorial pits deep. Antenna 11264, inserted above <abbrev xmlns:xlink="http://www.w3.org/1999/xlink" xlink:title="lower ocular line" xlink:type="simple">LOL</abbrev>. Clypeus from smooth near its anterior margin to weakly reticulate on most its surface, well delimited, lower margin virtually straight. Antenna with scape 0.9 × as long as eye height, reaching above level of vertex; pedicel about as long as F1; combined length of pedicel and flagellum 1.34 × breadth of head; flagellum almost filiform, all funiculars longer than broad; F1 1.83 × as long as broad, F6 1.5 × as long as broad; clava 2.6 × as long as broad.</p><p>Mesosoma 1.93 × as long as broad and 2.06 × as long as high. Mesoscutum 1.6 × as broad as long. Mesoscutellum as long as broad. Propodeum medially 0.5 × as long as mesoscutellum; median carina straight, reaching adpetiolar strip; plicae developed only posteriorly; median area smooth; nucha absent. Fore wing 2.41 × as long as broad; basal fold with complete row of setae; basal cell with scattered setae along submarginal vein, basal and cubital folds; speculum closed by a line of setae on cubital fold; <abbrev xmlns:xlink="http://www.w3.org/1999/xlink" xlink:title="marginal vein" xlink:type="simple">M</abbrev> 0.83 × as long as <abbrev xmlns:xlink="http://www.w3.org/1999/xlink" xlink:title="postmarginal vein" xlink:type="simple">P</abbrev> and 2.69 × as long as <abbrev xmlns:xlink="http://www.w3.org/1999/xlink" xlink:title="stigmal vein" xlink:type="simple">S</abbrev>; stigma small, uncus long, with four campaniform uncal sensilla.</p><p>Gaster lanceolate, longer than head plus mesosoma, 2.37 × as long as broad. Hypopygium in proximal quarter of gaster. Ovipositor sheaths projecting well beyond apex of metasoma, its length in dorsal view 0.75 × as long as syntergum.</p><p><bold>Male</bold>. Unknown.</p></tp:treatment-sec><tp:treatment-sec sec-type="Distribution"><title>Distribution.</title><p>Cyprus.</p></tp:treatment-sec><tp:treatment-sec sec-type="Hosts"><title>Hosts.</title><p>Unknown.</p></tp:treatment-sec><tp:treatment-sec sec-type="Etymology"><title>Etymology.</title><p>Named after the ancient Greek goddess Aphrodite, which was worshiped in the type-locality, Yeroskipou (Aphrodite’s sacred gardens in Greek mythology, its name, combining “yeros” (ιερός, holy) and “kipou” (κήπος, garden)) (noun in apposition).</p></tp:treatment-sec><tp:treatment-sec sec-type="Notes"><title>Notes.</title><p><italic><tp:taxon-name><tp:taxon-name-part taxon-name-part-type="genus" reg="Janssoniella">Janssoniella</tp:taxon-name-part> <tp:taxon-name-part taxon-name-part-type="species" reg="aphrodite">aphrodite</tp:taxon-name-part></tp:taxon-name></italic> sp. nov. is distinctly smaller than most of the other species of the genus. In the key of <xref ref-type="bibr" rid="B7">Graham (1969)</xref>, it differs from all other species by the following combination of characters: small body length (2 mm), propodeum medially 0.5 × as long as mesoscutellum, ovipositor sheaths projecting well beyond apex of metasoma, combined length of pedicel and flagellum 1.34 × breadth of head, presence of infumation in proximal part of basal cell. In the key of <xref ref-type="bibr" rid="B19">Tselikh (2020)</xref>, apart from the presence of infumation in proximal part of basal cell, <italic><tp:taxon-name><tp:taxon-name-part taxon-name-part-type="genus" reg="Janssoniella">J.</tp:taxon-name-part> <tp:taxon-name-part taxon-name-part-type="species" reg="aphrodite">aphrodite</tp:taxon-name-part></tp:taxon-name></italic> runs to couplet 2. There, it differs from both species (<italic><tp:taxon-name><tp:taxon-name-part taxon-name-part-type="genus" reg="Janssoniella">J.</tp:taxon-name-part> <tp:taxon-name-part taxon-name-part-type="species" reg="caudata">caudata</tp:taxon-name-part></tp:taxon-name></italic> Kerrich, 1957 and <italic><tp:taxon-name><tp:taxon-name-part taxon-name-part-type="genus" reg="Janssoniella">J.</tp:taxon-name-part> <tp:taxon-name-part taxon-name-part-type="species" reg="kawabatai">kawabatai</tp:taxon-name-part></tp:taxon-name></italic> Tselikh, 2020) by the following combination of characters: basal cell of fore wing pilose apically; costal cell with one complete row of setae; F1 with one row of sensilla.</p><sec sec-type="Unplaced to subfamily (sensu Burks et al. 2022)" id="sec6"><title>Unplaced to subfamily (<italic>sensu</italic><xref ref-type="bibr" rid="B3">Burks et al. 2022</xref>)</title><p>
              <bold>Genus <italic><tp:taxon-name><tp:taxon-name-part taxon-name-part-type="genus" reg="Hemitrichus">Hemitrichus</tp:taxon-name-part></tp:taxon-name></italic> Thomson, 1878</bold>
            </p></sec></tp:treatment-sec><ref-list><ref id="B7"><mixed-citation xmlns:xlink="http://www.w3.org/1999/xlink" xlink:type="simple">Graham MWRdeV (1969) The <tp:taxon-name><tp:taxon-name-part taxon-name-part-type="family">Pteromalidae</tp:taxon-name-part></tp:taxon-name> of North-Western Europe (<tp:taxon-name><tp:taxon-name-part taxon-name-part-type="order">Hymenoptera</tp:taxon-name-part></tp:taxon-name>: <tp:taxon-name><tp:taxon-name-part taxon-name-part-type="superfamily">Chalcidoidea</tp:taxon-name-part></tp:taxon-name>). Bulletin of the British Museum (Natural History) Entomology, Supplement 16: 1–908. <ext-link xlink:href="10.5962/p.258046" ext-link-type="doi" xlink:type="simple">https://doi.org/10.5962/p.258046</ext-link></mixed-citation></ref><ref id="B19"><mixed-citation xmlns:xlink="http://www.w3.org/1999/xlink" xlink:type="simple">Tselikh EV (2020) Review of the eastern Palaearctic species of <italic><tp:taxon-name><tp:taxon-name-part taxon-name-part-type="genus">Janssoniella</tp:taxon-name-part></tp:taxon-name></italic> (<tp:taxon-name><tp:taxon-name-part taxon-name-part-type="order">Hymenoptera</tp:taxon-name-part></tp:taxon-name>: <tp:taxon-name><tp:taxon-name-part taxon-name-part-type="family">Pteromalidae</tp:taxon-name-part></tp:taxon-name>), with descriptions of four new species. Zoosystematica Rossica 29(2): 301–315. <ext-link xlink:href="10.31610/zsr/2020.29.2.301" ext-link-type="doi" xlink:type="simple">https://doi.org/10.31610/zsr/2020.29.2.301</ext-link></mixed-citation></ref><ref id="B3"><mixed-citation xmlns:xlink="http://www.w3.org/1999/xlink" xlink:type="simple">Burks R, Mitroiu M-D, Fusu L, Heraty JM, Janšta P, Heydon S, Papilloud ND-S, Peters RS, Tselikh EV, Woolley JB, van Noort S, Baur H, Cruaud A, Darling C, Haas M, Hanson P, Krogmann L, Rasplus J-Y (2022) From hell’s heart I stab at thee! A determined approach towards a monophyletic <tp:taxon-name><tp:taxon-name-part taxon-name-part-type="family">Pteromalidae</tp:taxon-name-part></tp:taxon-name> and reclassification of <tp:taxon-name><tp:taxon-name-part taxon-name-part-type="superfamily">Chalcidoidea</tp:taxon-name-part></tp:taxon-name> (<tp:taxon-name><tp:taxon-name-part taxon-name-part-type="order">Hymenoptera</tp:taxon-name-part></tp:taxon-name>). Journal of <tp:taxon-name><tp:taxon-name-part taxon-name-part-type="order">Hymenoptera</tp:taxon-name-part></tp:taxon-name> Research 94: 13–88. <ext-link xlink:href="10.3897/jhr.94.94263" ext-link-type="doi" xlink:type="simple">https://doi.org/10.3897/jhr.94.94263</ext-link></mixed-citation></ref></ref-list></tp:taxon-treatment>
