# Supplementary material for: Enriching inventories of rare genera: five new species of Pteromalidae (Hymenoptera, Chalcidoidea) from Cyprus
Source: Zookeys. 2026 Jul 23;1286:1–16. doi: 10.3897/zookeys.1286.196157 (PMC13424833; doi:10.3897/zookeys.1286.196157)
Supplement: XML Treatment for Hemitrichus akrotiriensis [file zookeys.1286.196157-treatment5.xml]

<!DOCTYPE tp:taxon-treatment
  PUBLIC "-//TaxonX//DTD Taxonomic Treatment Publishing DTD v0 20100105//EN" "tax-treatment-NSO.dtd">
<tp:taxon-treatment xmlns:tp="http://www.plazi.org/taxpub"><tp:treatment-meta><kwd-group><label>Taxon classification</label><kwd>
              <named-content content-type="kingdom">Animalia</named-content>
            </kwd><kwd>
              <named-content content-type="order">Hymenoptera</named-content>
            </kwd><kwd>
              <named-content content-type="family">Pteromalidae</named-content>
            </kwd></kwd-group><mixed-citation publication-type="journal"><person-group><name><surname>Koutsoukos</surname><given-names>Evangelos</given-names></name><name><surname>Mitroiu</surname><given-names>Mircea-Dan</given-names></name></person-group><article-title>Enriching inventories of rare genera: five new species of <tp:taxon-name><tp:taxon-name-part taxon-name-part-type="family" reg="Pteromalidae">Pteromalidae</tp:taxon-name-part></tp:taxon-name> (<tp:taxon-name><tp:taxon-name-part taxon-name-part-type="order" reg="Hymenoptera">Hymenoptera</tp:taxon-name-part></tp:taxon-name>, <tp:taxon-name><tp:taxon-name-part taxon-name-part-type="superfamily" reg="Chalcidoidea">Chalcidoidea</tp:taxon-name-part></tp:taxon-name>) from Cyprus</article-title><source>Zookeys</source><day>23</day><month>07</month><year>2026</year><volume>1286</volume><fpage>1</fpage><lpage>16</lpage><pub-id pub-id-type="doi">10.3897/zookeys.1286.196157</pub-id></mixed-citation></tp:treatment-meta><tp:nomenclature><tp:taxon-name><object-id xmlns:xlink="http://www.w3.org/1999/xlink" content-type="arpha" xlink:type="simple">24D6DD1B-2C7C-58D3-84D6-3D30EDEB00C5</object-id>
                		<tp:taxon-name-part taxon-name-part-type="genus" reg="Hemitrichus">Hemitrichus</tp:taxon-name-part> <tp:taxon-name-part taxon-name-part-type="species" reg="akrotiriensis">akrotiriensis</tp:taxon-name-part>
                	
                		<object-id xmlns:xlink="http://www.w3.org/1999/xlink" content-type="zoobank" xlink:type="simple">https://zoobank.org/13FEEF95-E883-4DD0-9707-C46226F03D89</object-id>
                	</tp:taxon-name><tp:taxon-authority>Koutsoukos &amp; Mitroiu</tp:taxon-authority><tp:taxon-status xmlns:xlink="http://www.w3.org/1999/xlink" xlink:type="simple">sp. nov.</tp:taxon-status><xref ref-type="fig" rid="F5">Fig. 5</xref></tp:nomenclature><tp:treatment-sec sec-type="Material examined"><title>Material examined.</title><p>Holotype female: Cyprus • Akrotiri U.K. Sovereign Base Area, Akrotiri village, <named-content xmlns:xlink="http://www.w3.org/1999/xlink" content-type="dwc:verbatimCoordinates" xlink:type="simple">34.600447, 32.952179</named-content>, 17.xii.2025, from beating-sheet on <italic><tp:taxon-name><tp:taxon-name-part taxon-name-part-type="genus" reg="Ficus">Ficus</tp:taxon-name-part> <tp:taxon-name-part taxon-name-part-type="species" reg="benjamina">benjamina</tp:taxon-name-part></tp:taxon-name></italic> L., leg. Koutsoukos E., Demetriou J., “ZMUA000316743” (<abbrev xmlns:xlink="http://www.w3.org/1999/xlink" content-type="institution" xlink:title="Museum of Zoology at the National and Kapodistrian University of Athens" xlink:type="simple">ZMUA</abbrev>). Paratype female: Cyprus • Paphos, Paphos, Kato Paphos, <named-content xmlns:xlink="http://www.w3.org/1999/xlink" content-type="dwc:verbatimCoordinates" xlink:type="simple">34.776036, 32.409094</named-content>, 14.xii.2025, from beating-sheet on <italic><tp:taxon-name><tp:taxon-name-part taxon-name-part-type="genus" reg="Ficus">Ficus</tp:taxon-name-part> <tp:taxon-name-part taxon-name-part-type="species" reg="microcarpa">microcarpa</tp:taxon-name-part></tp:taxon-name></italic> L., leg. Koutsoukos E., Demetriou J., “ZMUA000316744” (<abbrev xmlns:xlink="http://www.w3.org/1999/xlink" content-type="institution" xlink:title="Museum of Zoology at the National and Kapodistrian University of Athens" xlink:type="simple">ZMUA</abbrev>).</p><fig id="F5" position="float" orientation="portrait"><object-id xmlns:xlink="http://www.w3.org/1999/xlink" content-type="doi" xlink:type="simple">10.3897/zookeys.1286.196157.figure5</object-id><object-id xmlns:xlink="http://www.w3.org/1999/xlink" content-type="arpha" xlink:type="simple">F7A9B2F2-7EE0-5833-BE52-3B6DCF7C66C6</object-id><label>Figure 5.</label><caption><p><italic><tp:taxon-name><tp:taxon-name-part taxon-name-part-type="genus" reg="Hemitrichus">Hemitrichus</tp:taxon-name-part> <tp:taxon-name-part taxon-name-part-type="species" reg="akrotiriensis">akrotiriensis</tp:taxon-name-part></tp:taxon-name></italic> sp. nov. holotype ♀. <bold>A</bold>. Habitus; <bold>B</bold>. Head, frontal view; <bold>C</bold>. Left antenna, anterolateral view; <bold>D</bold>. Mesosoma, dorsal view; <bold>E</bold>. Scutellum, propodeum, dorsal view; <bold>F</bold>. Fore wing.</p></caption><graphic xmlns:xlink="http://www.w3.org/1999/xlink" xlink:href="zookeys-1286-001_article-196157__-g005.jpg" id="oo_1723448.jpg" position="float" orientation="portrait" xlink:type="simple"><uri content-type="original_file" xlink:type="simple">https://binary.pensoft.net/fig/1723448</uri></graphic></fig></tp:treatment-sec><tp:treatment-sec sec-type="Description"><title>Description.</title><p><bold>Female</bold>. Body length 2.1–2.7 mm.</p><p>Colour. Head and mesosoma black with dark-blue and dark-green metallic reflections; metasoma including ovipositor sheath black, with traces of dark-blue reflections; antenna with scape testaceous; pedicel testaceous to light brown, first anellus testaceous, rest of flagellum dark brown to blackish; all coxae as mesosoma, all femora dark brown; all tibiae mostly dark reddish brown; fore tarsus testaceous to brown, mid and hind tarsi proximally yellowish, remainder light brown; fore wing with venation and setae dark brown; setae brown or black.</p><p>Head in dorsal view 2.18–2.24 × as broad as long and 1.04–1.11 × as broad as mesoscutum; in frontal view 1.16–1.20 × as broad as high. In dorsal view temple 0.21–0.25 × as long as eye. <abbrev xmlns:xlink="http://www.w3.org/1999/xlink" xlink:title="shortest distance between posterior ocelli, dorsal view" xlink:type="simple">POL</abbrev> 2.62–3.05 × <abbrev xmlns:xlink="http://www.w3.org/1999/xlink" xlink:title="shortest distance between posterior ocellus and eye margin, dorsal view" xlink:type="simple">OOL</abbrev>. Eye height 1.40–1.51 × eye length and 2.71–3.18 × as long as malar space. Oral fossa 0.46–0.47 × as long as head width. Clypeus smooth, its lower margin with a median tooth. Antenna 11264, inserted above <abbrev xmlns:xlink="http://www.w3.org/1999/xlink" xlink:title="lower ocular line" xlink:type="simple">LOL</abbrev>; scape 0.70–0.73 × as long as eye height, not reaching median ocellus or vertex; pedicel 1.09–1.57 × as long as F1; combined length of pedicel and flagellum 0.96–0.98 × breadth of head; flagellum almost filiform, all funiculars longer than broad; F1 1.40–1.83 × as long as broad, F6 1.00–1.08 × as long as broad; clava 2.23–2.66 × as long as broad.</p><p>Mesosoma 1.40–1.47 × as long as broad and 1.51–1.58 × as long as high. Pronotum 0.31–0.37 × long as mesoscutum. Mesoscutum 1.74–1.77 × as broad as long. Mesoscutellum as long as broad. Propodeum medially 0.56–0.57 × as long as mesoscutellum; median carina traceable only in upper third of propodeum and produced as a tooth; basal foveae present; plicae absent; median area mainly reticulate; nucha constricted, mainly smooth. Fore wing 2.25–2.34 × as long as broad; basal fold with complete row of setae; basal cell bare; speculum open; <abbrev xmlns:xlink="http://www.w3.org/1999/xlink" xlink:title="marginal vein" xlink:type="simple">M</abbrev> 0.94 × as long as <abbrev xmlns:xlink="http://www.w3.org/1999/xlink" xlink:title="postmarginal vein" xlink:type="simple">P</abbrev> and 1.31–1.56 × as long as <abbrev xmlns:xlink="http://www.w3.org/1999/xlink" xlink:title="stigmal vein" xlink:type="simple">S</abbrev>; stigma small to very elongate, its height 0.26–0.39 × as long as distance to <abbrev xmlns:xlink="http://www.w3.org/1999/xlink" xlink:title="postmarginal vein" xlink:type="simple">P</abbrev>, uncus short.</p><p>Gaster lanceolate, 1.12–1.13 × as long as head plus mesosoma, 2.37–2.48 × as long as broad. Last tergite 1.00–1.26 × as long as its basal breath. Hypopygium reaches slightly beyond middle of gaster. Ovipositor sheaths projecting beyond apex of metasoma.</p><p><bold>Male</bold>. Unknown.</p></tp:treatment-sec><tp:treatment-sec sec-type="Distribution"><title>Distribution.</title><p>Cyprus (U.K. Akrotiri Sovereign Base Area).</p></tp:treatment-sec><tp:treatment-sec sec-type="Host"><title>Host.</title><p>Unknown.</p></tp:treatment-sec><tp:treatment-sec sec-type="Etymology"><title>Etymology.</title><p>Named after the type locality, Akrotiri village (U.K. <abbrev xmlns:xlink="http://www.w3.org/1999/xlink" xlink:title="Sovereign Base Area" xlink:type="simple">SBA</abbrev>, Cyprus) (adjective).</p></tp:treatment-sec><tp:treatment-sec sec-type="Notes"><title>Notes.</title><p><italic><tp:taxon-name><tp:taxon-name-part taxon-name-part-type="genus" reg="Hemitrichus">Hemitrichus</tp:taxon-name-part> <tp:taxon-name-part taxon-name-part-type="species" reg="akrotiriensis">akrotiriensis</tp:taxon-name-part></tp:taxon-name></italic> sp. nov. differs from all other species of the genus by its larger <abbrev xmlns:xlink="http://www.w3.org/1999/xlink" xlink:title="shortest distance between posterior ocelli, dorsal view" xlink:type="simple">POL</abbrev>:<abbrev xmlns:xlink="http://www.w3.org/1999/xlink" xlink:title="shortest distance between posterior ocellus and eye margin, dorsal view" xlink:type="simple">OOL</abbrev> ratio, the large eye length: malar space length ratio, as well as the smaller <abbrev xmlns:xlink="http://www.w3.org/1999/xlink" xlink:title="marginal vein" xlink:type="simple">M</abbrev>:<abbrev xmlns:xlink="http://www.w3.org/1999/xlink" xlink:title="stigmal vein" xlink:type="simple">S</abbrev> ratio. More comparative characters with the other <italic><tp:taxon-name><tp:taxon-name-part taxon-name-part-type="genus" reg="Hemitrichus">Hemitrichus</tp:taxon-name-part></tp:taxon-name></italic> species are presented in Table <xref ref-type="table" rid="T1">1</xref>.</p><table-wrap id="T1" position="float" orientation="portrait"><label>Table 1.</label><caption><p>Comparative characters for known Palaearctic <italic><tp:taxon-name><tp:taxon-name-part taxon-name-part-type="genus" reg="Hemitrichus">Hemitrichus</tp:taxon-name-part></tp:taxon-name></italic> species.</p></caption><table><tbody><tr><th rowspan="1" colspan="1"/><th rowspan="1" colspan="1">
                    <bold>
                      <italic>
                        <tp:taxon-name><tp:taxon-name-part taxon-name-part-type="genus" reg="Hemitrichus">H.</tp:taxon-name-part> <tp:taxon-name-part taxon-name-part-type="species" reg="longigaster">longigaster</tp:taxon-name-part></tp:taxon-name>
                      </italic>
                    </bold>
                  </th><th rowspan="1" colspan="1">
                    <bold>
                      <italic>
                        <tp:taxon-name><tp:taxon-name-part taxon-name-part-type="genus" reg="Hemitrichus">H.</tp:taxon-name-part> <tp:taxon-name-part taxon-name-part-type="species" reg="oxygaster">oxygaster</tp:taxon-name-part></tp:taxon-name>
                      </italic>
                    </bold>
                  </th><th rowspan="1" colspan="1">
                    <bold>
                      <italic>
                        <tp:taxon-name><tp:taxon-name-part taxon-name-part-type="genus" reg="Hemitrichus">H.</tp:taxon-name-part> <tp:taxon-name-part taxon-name-part-type="species" reg="seniculus">seniculus</tp:taxon-name-part></tp:taxon-name>
                      </italic>
                    </bold>
                  </th><th rowspan="1" colspan="1">
                    <bold>
                      <italic>
                        <tp:taxon-name><tp:taxon-name-part taxon-name-part-type="genus" reg="Hemitrichus">H.</tp:taxon-name-part> <tp:taxon-name-part taxon-name-part-type="species" reg="sugonjaevi">sugonjaevi</tp:taxon-name-part></tp:taxon-name>
                      </italic>
                    </bold>
                  </th><th rowspan="1" colspan="1">
                    <bold>
                      <italic>
                        <tp:taxon-name><tp:taxon-name-part taxon-name-part-type="genus" reg="Hemitrichus">H.</tp:taxon-name-part> <tp:taxon-name-part taxon-name-part-type="species" reg="akrotiriensis">akrotiriensis</tp:taxon-name-part></tp:taxon-name>
                      </italic>
                    </bold>
                  </th></tr><tr><td rowspan="1" colspan="1">Gaster l:w</td><td rowspan="1" colspan="1">3.4</td><td rowspan="1" colspan="1">2.8–3.3</td><td rowspan="1" colspan="1">2.3–2.5</td><td rowspan="1" colspan="1">2.4</td><td rowspan="1" colspan="1">2.37–2.48</td></tr><tr><td rowspan="1" colspan="1">Gaster:thorax+head</td><td rowspan="1" colspan="1">1.94</td><td rowspan="1" colspan="1">Nearly or quite 1.5</td><td rowspan="1" colspan="1">At most slightly longer</td><td rowspan="1" colspan="1">1.2</td><td rowspan="1" colspan="1">1.12–1.13</td></tr><tr><td rowspan="1" colspan="1">Last tergite l:basal w</td><td rowspan="1" colspan="1">2</td><td rowspan="1" colspan="1">Nearly or quite 2</td><td rowspan="1" colspan="1">Not/hardly longer</td><td rowspan="1" colspan="1">1.3</td><td rowspan="1" colspan="1">1.00–1.12</td></tr><tr><td rowspan="1" colspan="1">MV:SV</td><td rowspan="1" colspan="1">2.46</td><td rowspan="1" colspan="1">1.8</td><td rowspan="1" colspan="1">1.7–1.75</td><td rowspan="1" colspan="1">1.6</td><td rowspan="1" colspan="1">1.31–1.56</td></tr><tr><td rowspan="1" colspan="1">Eye length:malar space</td><td rowspan="1" colspan="1">2.33</td><td rowspan="1" colspan="1">3</td><td rowspan="1" colspan="1">2.4</td><td rowspan="1" colspan="1">1.8</td><td rowspan="1" colspan="1">2.71–3.18</td></tr><tr><td rowspan="1" colspan="1">Fu1 l:w</td><td rowspan="1" colspan="1">Slightly longer than broad</td><td rowspan="1" colspan="1">1.6</td><td rowspan="1" colspan="1">1.3</td><td rowspan="1" colspan="1">1</td><td rowspan="1" colspan="1">1.40–1.66</td></tr><tr><td rowspan="1" colspan="1">Fu6 l:w</td><td rowspan="1" colspan="1">Broader than long</td><td rowspan="1" colspan="1">Hardly &gt; 1</td><td rowspan="1" colspan="1">0.9</td><td rowspan="1" colspan="1">Broader than long</td><td rowspan="1" colspan="1">1.00–1.08</td></tr><tr><td rowspan="1" colspan="1"><abbrev xmlns:xlink="http://www.w3.org/1999/xlink" xlink:title="shortest distance between posterior ocelli, dorsal view" xlink:type="simple">POL</abbrev>:<abbrev xmlns:xlink="http://www.w3.org/1999/xlink" xlink:title="shortest distance between posterior ocellus and eye margin, dorsal view" xlink:type="simple">OOL</abbrev></td><td rowspan="1" colspan="1">2.41</td><td rowspan="1" colspan="1">2</td><td rowspan="1" colspan="1">2.2</td><td rowspan="1" colspan="1">1.6</td><td rowspan="1" colspan="1">2.62–3.10</td></tr></tbody></table></table-wrap></tp:treatment-sec></tp:taxon-treatment>
